# Supplementary material for: “Out of Touch”—Recovering Sensibility after Burn Injury: A Review of the Literature
Source: Eur Burn J. 2022 Jun 14;3(2):370–6. doi: 10.3390/ebj3020032 (PMC11575383; doi:10.3390/ebj3020032)
Supplement: Supplementary file 1 [file ebj-03-00032-s001.zip]

Archive with 1 entries (1 files):
- ebj-1703561-supplementary.pdf
